# Supplementary material for: High-throughput sequencing of Medicago truncatula short RNAs identifies eight new miRNA families
Source: BMC Genomics. 2008 Dec 9;9:593. doi: 10.1186/1471-2164-9-593 (PMC2621214; doi:10.1186/1471-2164-9-593)
Supplement: Additional file 1 — Predicted targets of conserved M. truncatula miRNAs. The data provided describes the predicted target genes of conserved miRNAs found in M. truncatula. [file 1471-2164-9-593-S1.xls]

## Sheet: Sheet1
sRNA ID	target gene accession	start-end position of target	target description
miR156	TC134484	131-150	similar to UniRef100_A7PKG5 Cluster: Chromosome chr15 scaffold_19 whole genome shotgun sequence; n=1; Vitis vinifera|Rep: Chromosome chr15 scaffold_19 whole genome shotgun sequence - Vitis vinifera (Grape) partial (34%)
miR156	TC121671	935-954	UniRef100_A2Q4T4 Cluster: SBP; n=1; Medicago truncatula|Rep: SBP - Medicago truncatula (Barrel medic) complete
miR156	TC120430	635-652	SBP
miR156	EY477306	317-329	similar to UniRef100_Q96424 Cluster: O-methyltransferase; n=1; Glycyrrhiza echinata|Rep: O-methyltransferase - Glycyrrhiza echinata (Licorice) partial (38%)
miR156	TC122471	344-356	weakly similar to UniRef100_P93324 Cluster: Isoliquiritigenin 2'-O-methyltransferase; n=1; Medicago sativa|Rep: Isoliquiritigenin 2'-O-methyltransferase - Medicago sativa (Alfalfa) partial (86%)
miR156	TC120071	315-327	similar to UniRef100_Q96424 Cluster: O-methyltransferase; n=1; Glycyrrhiza echinata|Rep: O-methyltransferase - Glycyrrhiza echinata (Licorice) partial (74%)
miR157	AL368695	98-118	similar to UniRef100_A4LZ06 Cluster: 4'-phosphopantetheinyl transferase; n=1; Geobacter bemidjiensis Bem|Rep: 4'-phosphopantetheinyl transferase - Geobacter bemidjiensis Bem partial (6%)
miR157	DW018830	600-619	similar to UniRef100_A7P1R0 Cluster: Chromosome chr19 scaffold_4 whole genome shotgun sequence; n=1; Vitis vinifera|Rep: Chromosome chr19 scaffold_4 whole genome shotgun sequence - Vitis vinifera (Grape)
miR157	TC121671	935-955	UniRef100_A2Q4T4 Cluster: SBP; n=1; Medicago truncatula|Rep: SBP - Medicago truncatula (Barrel medic) complete
miR157	TC134484	131-150	similar to UniRef100_A7PKG5 Cluster: Chromosome chr15 scaffold_19 whole genome shotgun sequence; n=1; Vitis vinifera|Rep: Chromosome chr15 scaffold_19 whole genome shotgun sequence - Vitis vinifera (Grape)
miR157	TC113482	320-338
miR158	AW584766	327-343	similar to UniRef100_A7QXR6 Cluster: Chromosome undetermined scaffold_229 whole genome shotgun sequence; n=1; Vitis vinifera|Rep: Chromosome undetermined scaffold_229 whole genome shotgun sequence - Vitis vinifera (Grape)
miR158	TC140976	1063-1079	similar to UniRef100_A7QXR6 Cluster: Chromosome undetermined scaffold_229 whole genome shotgun sequence; n=1; Vitis vinifera|Rep: Chromosome undetermined scaffold_229 whole genome shotgun sequence - Vitis vinifera (Grape)
miR158	TC131701	1093-1109	similar to UniRef100_A7QXR6 Cluster: Chromosome undetermined scaffold_229 whole genome shotgun sequence; n=1; Vitis vinifera|Rep: Chromosome undetermined scaffold_229 whole genome shotgun sequence - Vitis vinifera (Grape)
miR159	TC112577	3213-3230	UniRef100_Q2HSZ7 Cluster: Cyclin-like F-box; FAR1; Zinc finger SWIM-type; n=1; Medicago truncatula|Rep: Cyclin-like F-box; FAR1; Zinc finger SWIM-type - Medicago truncatula (Barrel medic)
miR159	NP7268563	662-682	GB|AC124969.12|ABE83915.1 hypothetical protein
miR159	TC112548	2823-2842	RNA-directed DNA polymerase (Reverse transcriptase); Ribonuclease H
miR159	TC134525	1527-1544	Chromo
miR159	TC141446	746-764	IMP dehydrogenase/GMP reductase related
miR159	NP7271409	435-455	GB|AC148815.2|ABD32238.1 hypothetical protein
miR159	TC135610	334-354	weakly similar to UniRef100_Q3C2I6 Cluster: Cytochrome b protein; n=1; Leptotrombidium akamushi|Rep: Cytochrome b protein - Leptotrombidium akamushi partial (5%)
miR159	EX529993	285-305
miR160	BI273231	30-50	similar to UniRef100_A7NV55 Cluster: Chromosome chr18 scaffold_1 whole genome shotgun sequence; n=1; Vitis vinifera|Rep: Chromosome chr18 scaffold_1 whole genome shotgun sequence - Vitis vinifera (Grape)
miR160	TC136549	333-353	weakly similar to UniRef100_A7PT37 Cluster: Chromosome chr8 scaffold_29 whole genome shotgun sequence; n=1; Vitis vinifera|Rep: Chromosome chr8 scaffold_29 whole genome shotgun sequence - Vitis vinifera (Grape)
miR160	BQ148941	270-288	similar to UniRef100_Q6K223 Cluster: Auxin response factor 8; n=1; Oryza sativa Japonica Group|Rep: Auxin response factor 8 - Oryza sativa subsp. japonica (Rice) partial (7%)
miR160	TC136980	217-236	similar to UniRef100_A7NZK3 Cluster: Chromosome chr6 scaffold_3 whole genome shotgun sequence; n=1; Vitis vinifera|Rep: Chromosome chr6 scaffold_3 whole genome shotgun sequence - Vitis vinifera (Grape)
miR160	TC127408	1397-1416	homologue to UniRef100_Q2HV56 Cluster: Transcriptional factor B3; Auxin response factor; n=1; Medicago truncatula|Rep: Transcriptional factor B3; Auxin response factor - Medicago truncatula (Barrel medic) complete
miR160	NP7272450	1209-1229	GB|AC146971.16|ABE85823.1 Transcriptional factor B3; Auxin response factor
miR160	TC130118	1830-1850	similar to UniRef100_A7PP14 Cluster: Chromosome chr8 scaffold_23 whole genome shotgun sequence; n=1; Vitis vinifera|Rep: Chromosome chr8 scaffold_23 whole genome shotgun sequence - Vitis vinifera (Grape)
miR160	DY615800	93-112
miR161	NP7256721	1483-1501	GB|AC137825.26|ABO79767.1 Pentatricopeptide repeat
miR162	NP7270921	2968-2989	GB|AC150443.2|ABD32724.1 Helicase C-terminal; Argonaute and Dicer protein PAZ; Ribonuclease III
miR162	NP7265422	1491-1510	GB|AC146571.13|ABE90703.1 Homeodomain-like
miR162	NP7256799	314-334	GB|AC161864.9|ABE86674.1 Polynucleotidyl transferase Ribonuclease H fold
miR163	No target found	N/A	N/A
miR164	TC128769	706-725	homologue to UniRef100_Q93XA7 Cluster: NAC domain protein NAC1; n=1; Phaseolus vulgaris|Rep: NAC domain protein NAC1 - Phaseolus vulgaris (Kidney bean) (French bean) partial (92%)
miR165	NP7274203	562-579	GB|AC138171.17|ABE80981.1 Lipid-binding START; Basic-leucine zipper (bZIP) transcription factor; Homeodomain-related
miR166	NP7274203	562-579	GB|AC138171.17|ABE80981.1 Lipid-binding START; Basic-leucine zipper (bZIP) transcription factor; Homeodomain-related
miR166	TC141516	445-463	UniRef100_A8E664 Cluster: Class III HD-Zip protein CNA2; n=1; Medicago truncatula|Rep: Class III HD-Zip protein CNA2 - Medicago truncatula (Barrel medic) partial (65%)
miR167	TC115313	258-275	similar to UniRef100_A7PTN9 Cluster: Chromosome undetermined scaffold_30 whole genome shotgun sequence; n=1; Vitis vinifera|Rep: Chromosome undetermined scaffold_30 whole genome shotgun sequence - Vitis vinifera (Grape)
miR168	TC126820	303-321	homologue to UniRef100_A1E5M3 Cluster: Argonaute 1; n=1; Pisum sativum|Rep: Argonaute 1 - Pisum sativum (Garden pea) partial (88%)
miR169	No target found	N/A	N/A
miR171	TC114268	942-962	GRAS transcription factor
miR171	TC120850	1024-1044	similar to UniRef100_A7PYF4 Cluster: Chromosome chr15 scaffold_37 whole genome shotgun sequence; n=1; Vitis vinifera|Rep: Chromosome chr15 scaffold_37 whole genome shotgun sequence - Vitis vinifera (Grape)
miR171	AW694845	19-39	UniRef100_A2Q3W2 Cluster: Glycosyl transferase family 8; n=1; Medicago truncatula|Rep: Glycosyl transferase family 8 - Medicago truncatula (Barrel medic)
miR171	TC116453	86-106	UniRef100_A2Q3W2 Cluster: Glycosyl transferase family 8; n=1; Medicago truncatula|Rep: Glycosyl transferase family 8 - Medicago truncatula (Barrel medic)
miR172	TC115691	572-591	similar to UniRef100_A7NZC0 Cluster: Chromosome chr6 scaffold_3 whole genome shotgun sequence; n=1; Vitis vinifera|Rep: Chromosome chr6 scaffold_3 whole genome shotgun sequence - Vitis vinifera (Grape)
miR172	TC124399	312-330	similar to UniRef100_Q9AXI4 Cluster: APETAL2-like protein; n=1; Pisum sativum|Rep: APETAL2-like protein - Pisum sativum (Garden pea) partial (20%)
miR172	TC116635	607-625	similar to UniRef100_Q9AXI4 Cluster: APETAL2-like protein; n=1; Pisum sativum|Rep: APETAL2-like protein - Pisum sativum (Garden pea) partial (24%)
miR172	TC118586	1660-1678	Pathogenesis-related transcriptional factor and ERF
miR172	TC113960	221-240	Helix-loop-helix DNA-binding
miR172	TC120031	799-816	MT-A70
miR172	TC136951	729-747	similar to UniRef100_A7Q2E4 Cluster: Chromosome chr1 scaffold_46 whole genome shotgun sequence; n=1; Vitis vinifera|Rep: Chromosome chr1 scaffold_46 whole genome shotgun sequence - Vitis vinifera (Grape)
miR172	TC124736	490-508	similar to UniRef100_A7Q2E4 Cluster: Chromosome chr1 scaffold_46 whole genome shotgun sequence; n=1; Vitis vinifera|Rep: Chromosome chr1 scaffold_46 whole genome shotgun sequence - Vitis vinifera (Grape)
miR319	TC135610	335-353	weakly similar to UniRef100_Q3C2I6 Cluster: Cytochrome b protein; n=1; Leptotrombidium akamushi|Rep: Cytochrome b protein - Leptotrombidium akamushi partial (5%)
miR390	NP7257983	118-138	GB|AC143338.29|ABE91527.1 hypothetical protein
miR393	TC141148	282-303	similar to UniRef100_Q0Z845 Cluster: Auxin-responsive factor TIR1-like protein; n=1; Populus tomentosa|Rep: Auxin-responsive factor TIR1-like protein - Populus tomentosa (Chinese white poplar) partial (13%)
miR393	TC115130	900-921	similar to UniRef100_A7PA10 Cluster: Chromosome chr14 scaffold_9 whole genome shotgun sequence; n=1; Vitis vinifera|Rep: Chromosome chr14 scaffold_9 whole genome shotgun sequence - Vitis vinifera (Grape)
miR394	No target found	N/A	N/A
miR395	AW691785	110-130	similar to UniRef100_P53393 Cluster: Low affinity sulfate transporter 3; n=1; Stylosanthes hamata|Rep: Low affinity sulfate transporter 3 - Stylosanthes hamata (Caribbean stylo) partial (8%)
miR395	AL367545	225-245	similar to UniRef100_Q43183 Cluster: Sulfate adenylyltransferase; n=1; Solanum tuberosum|Rep: Sulfate adenylyltransferase - Solanum tuberosum (Potato) partial (8%)
miR395	TC117344	523-543	homologue to UniRef100_Q8SAG1 Cluster: ATP sulfurylase; n=1; Glycine max|Rep: ATP sulfurylase - Glycine max (Soybean) partial (97%)
miR395	AW685503	116-135	weakly similar to UniRef100_A7NTI4 Cluster: Chromosome chr18 scaffold_1 whole genome shotgun sequence; n=1; Vitis vinifera|Rep: Chromosome chr18 scaffold_1 whole genome shotgun sequence - Vitis vinifera (Grape)
miR395	TC120031	1881-1896	MT-A70
miR396	AJ847301	28-47	similar to UniRef100_A7NUC4 Cluster: Chromosome chr18 scaffold_1 whole genome shotgun sequence; n=1; Vitis vinifera|Rep: Chromosome chr18 scaffold_1 whole genome shotgun sequence - Vitis vinifera (Grape)
miR396	TC125253	68-87	similar to UniRef100_A7PY11 Cluster: Chromosome chr15 scaffold_37 whole genome shotgun sequence; n=1; Vitis vinifera|Rep: Chromosome chr15 scaffold_37 whole genome shotgun sequence - Vitis vinifera (Grape)
miR396	BG454006	343-362	similar to UniRef100_A7PDY5 Cluster: Chromosome chr11 scaffold_13 whole genome shotgun sequence; n=1; Vitis vinifera|Rep: Chromosome chr11 scaffold_13 whole genome shotgun sequence - Vitis vinifera (Grape)
miR396	CA859018	216-235	similar to UniRef100_A7PB60 Cluster: Chromosome chr16 scaffold_10 whole genome shotgun sequence; n=1; Vitis vinifera|Rep: Chromosome chr16 scaffold_10 whole genome shotgun sequence - Vitis vinifera (Grape)
miR396	TC114527	380-399	similar to UniRef100_A7PDY5 Cluster: Chromosome chr11 scaffold_13 whole genome shotgun sequence; n=1; Vitis vinifera|Rep: Chromosome chr11 scaffold_13 whole genome shotgun sequence - Vitis vinifera (Grape)
miR396	NP7261920	338-357	GB|AC144645.17|ABP02805.1 AtGRF5 putative
miR396	TC123814	564-583	similar to UniRef100_A7PB60 Cluster: Chromosome chr16 scaffold_10 whole genome shotgun sequence; n=1; Vitis vinifera|Rep: Chromosome chr16 scaffold_10 whole genome shotgun sequence - Vitis vinifera (Grape)
miR396	NP7254011	56-74	GB|AC153121.15|ABO83626.1 hypothetical protein
miR396	TC120556	150-166	similar to UniRef100_Q9M725 Cluster: MADS-box transcription factor; n=1; Canavalia lineata|Rep: MADS-box transcription factor - Canavalia lineata partial (92%)
miR396	NP7261206	989-1005	GB|AC135465.23|ABE87767.1 AMP-dependent synthetase and ligase
miR396	TC140500	655-673	similar to UniRef100_Q8H9C2 Cluster: Ankyrin-like protein; n=1; Solanum tuberosum|Rep: Ankyrin-like protein - Solanum tuberosum (Potato) partial (38%)
miR396	TC116910	614-632	similar to UniRef100_Q41696 Cluster: Cysteine protease precursor; n=1; Vicia sativa|Rep: Cysteine protease precursor - Vicia sativa (Spring vetch) (Tare) partial (88%)
miR396	BG447586	117-133	similar to UniRef100_A7PUU0 Cluster: Chromosome chr4 scaffold_32 whole genome shotgun sequence; n=1; Vitis vinifera|Rep: Chromosome chr4 scaffold_32 whole genome shotgun sequence - Vitis vinifera (Grape)
miR396	TC119885	628-644	similar to UniRef100_A7PF16 Cluster: Chromosome chr11 scaffold_13 whole genome shotgun sequence; n=1; Vitis vinifera|Rep: Chromosome chr11 scaffold_13 whole genome shotgun sequence - Vitis vinifera (Grape)
miR396	TC117331	614-630
miR396	TC118423	487-503	similar to UniRef100_A7PUU0 Cluster: Chromosome chr4 scaffold_32 whole genome shotgun sequence; n=1; Vitis vinifera|Rep: Chromosome chr4 scaffold_32 whole genome shotgun sequence - Vitis vinifera (Grape)
miR396	TC119794	152-166	weakly similar to UniRef100_Q0WM64 Cluster: Protein phosphatase 2C like protein; n=1; Arabidopsis thaliana|Rep: Protein phosphatase 2C like protein - Arabidopsis thaliana (Mouse-ear cress) partial (38%)
miR396	TC129618	223-237	weakly similar to UniRef100_Q2HW33 Cluster: Protein phosphatase 2C-like; n=1; Medicago truncatula|Rep: Protein phosphatase 2C-like - Medicago truncatula (Barrel medic) partial (77%)
miR396	TC128678	917-934	similar to UniRef100_A7QG07 Cluster: Chromosome chr9 scaffold_90 whole genome shotgun sequence; n=1; Vitis vinifera|Rep: Chromosome chr9 scaffold_90 whole genome shotgun sequence - Vitis vinifera (Grape)
miR396	BI269807	104-117	similar to UniRef100_Q2VAD0 Cluster: Thaumatin-like protein isoform 1; n=1; Ficus pumila var. awkeotsang|Rep: Thaumatin-like protein isoform 1 - Ficus awkeotsang (Jelly fig) partial (19%)
miR396	BQ144067	124-137	similar to UniRef100_Q2HPG3 Cluster: Osmotin-like protein I; n=2; Gossypium hirsutum|Rep: Osmotin-like protein I - Gossypium hirsutum (Upland cotton) (Gossypium mexicanum) partial (38%)
miR396	TC122143	681-694	weakly similar to UniRef100_A7NW79 Cluster: Chromosome chr5 scaffold_2 whole genome shotgun sequence; n=1; Vitis vinifera|Rep: Chromosome chr5 scaffold_2 whole genome shotgun sequence - Vitis vinifera (Grape)
miR396	TC121437	565-578	similar to UniRef100_Q2HPG3 Cluster: Osmotin-like protein I; n=2; Gossypium hirsutum|Rep: Osmotin-like protein I - Gossypium hirsutum (Upland cotton) (Gossypium mexicanum) partial (87%)
miR396	TC115581	767-780	weakly similar to UniRef100_A7NW79 Cluster: Chromosome chr5 scaffold_2 whole genome shotgun sequence; n=1; Vitis vinifera|Rep: Chromosome chr5 scaffold_2 whole genome shotgun sequence - Vitis vinifera (Grape)
miR396	EC366202	27-38	similar to UniRef100_A7P6T4 Cluster: Chromosome chr9 scaffold_7 whole genome shotgun sequence; n=1; Vitis vinifera|Rep: Chromosome chr9 scaffold_7 whole genome shotgun sequence - Vitis vinifera (Grape)
miR396	TC136092	590-601	similar to UniRef100_A7PEA2 Cluster: Chromosome chr11 scaffold_13 whole genome shotgun sequence; n=1; Vitis vinifera|Rep: Chromosome chr11 scaffold_13 whole genome shotgun sequence - Vitis vinifera (Grape)
miR397	TC112793	784-803	Copper-resistance protein CopA
miR397	TC121303	806-825	similar to UniRef100_A7PNP7 Cluster: Chromosome chr8 scaffold_23 whole genome shotgun sequence; n=1; Vitis vinifera|Rep: Chromosome chr8 scaffold_23 whole genome shotgun sequence - Vitis vinifera (Grape)
miR397	TC121304	367-386	similar to UniRef100_A7PP14 Cluster: Chromosome chr8 scaffold_23 whole genome shotgun sequence; n=1; Vitis vinifera|Rep: Chromosome chr8 scaffold_23 whole genome shotgun sequence - Vitis vinifera (Grape)
miR397	TC139541	688-707	similar to UniRef100_A7PNX8 Cluster: Chromosome chr8 scaffold_23 whole genome shotgun sequence; n=1; Vitis vinifera|Rep: Chromosome chr8 scaffold_23 whole genome shotgun sequence - Vitis vinifera (Grape)
miR397	TC130118	740-759	similar to UniRef100_A7PP14 Cluster: Chromosome chr8 scaffold_23 whole genome shotgun sequence; n=1; Vitis vinifera|Rep: Chromosome chr8 scaffold_23 whole genome shotgun sequence - Vitis vinifera (Grape)
miR397	TC136786	470-488	similar to UniRef100_A7PLF1 Cluster: Chromosome chr7 scaffold_20 whole genome shotgun sequence; n=1; Vitis vinifera|Rep: Chromosome chr7 scaffold_20 whole genome shotgun sequence - Vitis vinifera (Grape)
miR397	TC122949	448-467	UniRef100_A2Q223 Cluster: Lactate/malate dehydrogenase alpha/beta C-terminal domain containing protein; n=1; Medicago truncatula|Rep: Lactate/malate dehydrogenase alpha/beta C-terminal domain containing protein - Medicago truncatula (Barrel medic)
miR397	TC116998	297-310	similar to UniRef100_A7PWZ6 Cluster: Chromosome chr12 scaffold_36 whole genome shotgun sequence; n=1; Vitis vinifera|Rep: Chromosome chr12 scaffold_36 whole genome shotgun sequence - Vitis vinifera (Grape)
miR398	TC121138	30-50	weakly similar to UniRef100_A7QIN1 Cluster: Chromosome chr9 scaffold_104 whole genome shotgun sequence; n=1; Vitis vinifera|Rep: Chromosome chr9 scaffold_104 whole genome shotgun sequence - Vitis vinifera (Grape)
miR403	AW691991	222-239
miR403	NP7274512	426-444	GB|AC148360.10|ABE80561.1 hypothetical protein
miR403	NP7256630	216-229	GB|AC135464.13|ABO79282.1 hypothetical protein
miR403	NP7259743	1209-1227	GB|AC152158.10|ABE92389.1 Ku80 antigen
miR403	TC117701	1277-1295	UniRef100_Q8S563 Cluster: KAP-2; n=1; Medicago truncatula|Rep: KAP-2 - Medicago truncatula (Barrel medic) complete
miR408	TC116986	36-54	Blue (type 1) copper domain
miR408	TC126603	607-623	similar to UniRef100_A7ISW5 Cluster: Copper P1B-ATPase; n=1; Glycine max|Rep: Copper P1B-ATPase - Glycine max (Soybean) partial (41%)
miR828	NP7255946	50-71	GB|AC119410.20|ABO78051.1 hypothetical protein
miR894	No target found	N/A	N/A
miR173	TC115957	574-594	similar to UniRef100_Q0JKN4 Cluster: Os01g0661600 protein; n=2; Oryza sativa Japonica Group|Rep: Os01g0661600 protein - Oryza sativa subsp. japonica (Rice) partial (8%)
miR399	TC116832	2251-2269	Transcription factors TFIIS elongin A CRSP70
miR399	TC115486	497-515	Ubiquitin-conjugating enzyme E2
miR400	EX529116	234-252	similar to UniRef100_A7P654 Cluster: Chromosome chr4 scaffold_6 whole genome shotgun sequence; n=1; Vitis vinifera|Rep: Chromosome chr4 scaffold_6 whole genome shotgun sequence - Vitis vinifera (Grape)
miR400	TC137629	289-307	2OG-Fe(II) oxygenase
