# Supplementary material for: High-throughput sequencing of Medicago truncatula short RNAs identifies eight new miRNA families
Source: BMC Genomics. 2008 Dec 9;9:593. doi: 10.1186/1471-2164-9-593 (PMC2621214; doi:10.1186/1471-2164-9-593)
Supplement: Additional file 3 — Predicted targets of putative miRNAs. This table provides a list of predicted target genes of potential but not validated M. truncatula miRNAs. [file 1471-2164-9-593-S3.xls]

## Sheet: Sheet1
sRNA ID	target gene accession	start-end position of target	target description
C2(485)	No target found	N/A	N/A
C5(414)	TC132246	908-926	weakly similar to UniRef100_Q65II9 Cluster: DinB; n=1; Bacillus licheniformis ATCC 14580|Rep: DinB - Bacillus licheniformis (strain DSM 13 / ATCC 14580) partial (11%)
C5(414)	EX529178	53-71
C5(414)	TC130720	75-93
C5(414)	TC137747	471-488	Zinc finger CCHC-type; Retrotransposon gag protein; Peptidase aspartic catalytic
C5(414)	TC140715	424-441	UniRef100_Q6E784 Cluster: Ribosomal protein S8; n=1; Saprolegnia ferax|Rep: Ribosomal protein S8 - Saprolegnia ferax partial (10%)
C5(414)	TC132726	521-538
C5(414)	ES612609	539-557
C5(414)	TC136214	362-379	Zinc finger CCHC-type; Retrotransposon gag protein
C7(50)	No target found	N/A	N/A
C8(29)	No target found	N/A	N/A
C9(28)	TC129132	1339-1362	similar to UniRef100_A7Q1Y9 Cluster: Chromosome chr13 scaffold_45 whole genome shotgun sequence; n=1; Vitis vinifera|Rep: Chromosome chr13 scaffold_45 whole genome shotgun sequence - Vitis vinifera (Grape)
C12(19)	No target found	N/A	N/A
C13(24)	TC113282	147-167	Nuclear protein SET; Zinc finger RING-type; Zinc finger FYVE/PHD-type
C14(44)	No target found	N/A	N/A
C16(38)	NP7266336	1105-1124	GB|AC141110.7|ABO80524.1 IMP dehydrogenase/GMP reductase putative
C16(38)	NP7266963	193-212	GB|AC139526.22|ABE80143.2 hypothetical protein
C17(30)	No target found	N/A	N/A
C18(16)	No target found	N/A	N/A
C19(16)	No target found	N/A	N/A
C20(22)	AW693995	577-596	weakly similar to UniRef100_A7QTU2 Cluster: Chromosome undetermined scaffold_171 whole genome shotgun sequence; n=1; Vitis vinifera|Rep: Chromosome undetermined scaffold_171 whole genome shotgun sequence - Vitis vinifera (Grape)
C20(22)	NP7270749	1039-1059	GB|AC149128.3|ABD32535.1 TGF-beta receptor type I/II extracellular region
C21(13)	BF631778	161-179
C21(13)	EX531236	53-70	similar to UniRef100_P93714 Cluster: PEThy;ZPT2-6; n=1; Petunia x hybrida|Rep: PEThy;ZPT2-6 - Petunia hybrida (Petunia) partial (20%)
C21(13)	TC124035	100-117	similar to UniRef100_A7QRA7 Cluster: Chromosome chr13 scaffold_149 whole genome shotgun sequence; n=1; Vitis vinifera|Rep: Chromosome chr13 scaffold_149 whole genome shotgun sequence - Vitis vinifera (Grape)
C21(13)	TC116503	151-168	similar to UniRef100_Q39227 Cluster: 24-methylenesterol C-methyltransferase 2; n=1; Arabidopsis thaliana|Rep: 24-methylenesterol C-methyltransferase 2 - Arabidopsis thaliana (Mouse-ear cress) partial (98%)
C21(13)	TC141125	353-370	similar to UniRef100_A7QRA7 Cluster: Chromosome chr13 scaffold_149 whole genome shotgun sequence; n=1; Vitis vinifera|Rep: Chromosome chr13 scaffold_149 whole genome shotgun sequence - Vitis vinifera (Grape)
C21(13)	TC122703	895-910	similar to UniRef100_A7P3I3 Cluster: Chromosome chr1 scaffold_5 whole genome shotgun sequence; n=1; Vitis vinifera|Rep: Chromosome chr1 scaffold_5 whole genome shotgun sequence - Vitis vinifera (Grape)
C21(13)	TC137588	573-589	similar to UniRef100_A7R1H9 Cluster: Chromosome undetermined scaffold_356 whole genome shotgun sequence; n=1; Vitis vinifera|Rep: Chromosome undetermined scaffold_356 whole genome shotgun sequence - Vitis vinifera (Grape)
C21(13)	TC118761	682-694	similar to UniRef100_Q9S9J0 Cluster: T23K8.1; n=1; Arabidopsis thaliana|Rep: T23K8.1 - Arabidopsis thaliana (Mouse-ear cress) partial (5%)
C21(13)	TC112922	616-633	UniRef100_A2Q2Y2 Cluster: GRAS transcription factor; n=1; Medicago truncatula|Rep: GRAS transcription factor - Medicago truncatula (Barrel medic) complete
C21(13)	NP7274404	132-147	GB|AC135416.39|ABE81945.1 HAT dimerisation
C21(13)	TC113182	633-648	UniRef100_A2Q1T7 Cluster: IMP dehydrogenase/GMP reductase related; n=1; Medicago truncatula|Rep: IMP dehydrogenase/GMP reductase related - Medicago truncatula (Barrel medic)
C21(13)	TC122797	1583-1598	similar to UniRef100_A7P9H4 Cluster: Chromosome chr3 scaffold_8 whole genome shotgun sequence; n=1; Vitis vinifera|Rep: Chromosome chr3 scaffold_8 whole genome shotgun sequence - Vitis vinifera (Grape)
C21(13)	ES613645	329-342	homologue to UniRef100_A7PX72 Cluster: Chromosome chr12 scaffold_36 whole genome shotgun sequence; n=1; Vitis vinifera|Rep: Chromosome chr12 scaffold_36 whole genome shotgun sequence - Vitis vinifera (Grape)
C21(13)	DW016556	211-229	similar to UniRef100_Q9FGV0 Cluster: Gb|AAD48967.1; n=1; Arabidopsis thaliana|Rep: Gb|AAD48967.1 - Arabidopsis thaliana (Mouse-ear cress) partial (5%)
C21(13)	NP7261821	207-223	GB|AC146562.17|ABE91014.1 hypothetical protein
C23(12)	No target found	N/A	N/A
C24(12)	NP7273771	7-26	GB|AC147712.17|ABE83108.1 hypothetical protein
C24(12)	AW775919	82-101	similar to UniRef100_Q41038 Cluster: Type II chlorophyll a/b binding protein from photosystem I precursor; n=1; Pisum sativum|Rep: Type II chlorophyll a/b binding protein from photosystem I precursor - Pisum sativum (Garden pea) partial (73%)
C24(12)	TC121377	965-984	Polynucleotidyl transferase Ribonuclease H fold
C24(12)	NP7261196	907-924	GB|AC126781.22|ABO78728.1 ATP binding related
C25(11)	NP7264897	223-240	GB|AC122726.21|ABE84471.1 hypothetical protein
C25(11)	BQ135521	351-367	similar to UniRef100_Q1QDK5 Cluster: Deoxyribodipyrimidine photo-lyase type I; n=1; Psychrobacter cryohalolentis K5|Rep: partial (2%)
C25(11)	NP7265628	554-566	GB|AC148405.5|ABE81772.2 hypothetical protein
C25(11)	TC124847	792-808	similar to UniRef100_UPI0000162527 Cluster: nucleoporin-related; n=1; Arabidopsis thaliana|Rep: nucleoporin-related - Arabidopsis thaliana partial (4%)
C25(11)	BG649107	400-417	similar to UniRef100_A7PUR9 Cluster: Chromosome chr4 scaffold_32 whole genome shotgun sequence; n=1; Vitis vinifera|Rep: Chromosome chr4 scaffold_32 whole genome shotgun sequence - Vitis vinifera (Grape)
C25(11)	TC116854	1126-1143	weakly similar to UniRef100_A7PUR9 Cluster: Chromosome chr4 scaffold_32 whole genome shotgun sequence; n=1; Vitis vinifera|Rep: Chromosome chr4 scaffold_32 whole genome shotgun sequence - Vitis vinifera (Grape)
C25(11)	BF642148	143-156	homologue to UniRef100_Q75PQ3 Cluster: Fructose-bisphosphate aldolase; n=1; Antheraea yamamai|Rep: Fructose-bisphosphate aldolase - Antheraea yamamai (Japanese oak silkmoth) partial (54%)
C25(11)	BI270314	74-88	weakly similar to UniRef100_A7PWG6 Cluster: Chromosome chr8 scaffold_34 whole genome shotgun sequence; n=1; Vitis vinifera|Rep: Chromosome chr8 scaffold_34 whole genome shotgun sequence - Vitis vinifera (Grape)
C25(11)	TC122175	101-115	similar to UniRef100_A7NUH8 Cluster: Chromosome chr18 scaffold_1 whole genome shotgun sequence; n=1; Vitis vinifera|Rep: Chromosome chr18 scaffold_1 whole genome shotgun sequence - Vitis vinifera (Grape)
C25(11)	TC137872	437-451	similar to UniRef100_A2R4L9 Cluster: Function: cnb-1 antisense expression caused increase in hyphal branching; n=1; Aspergillus niger|Rep: Function: cnb-1 antisense expression caused increase in hyphal branching - Aspergillus niger partial (75%)
C25(11)	DY617203	618-632
C25(11)	TC126837	136-150	weakly similar to UniRef100_A7NUH8 Cluster: Chromosome chr18 scaffold_1 whole genome shotgun sequence; n=1; Vitis vinifera|Rep: Chromosome chr18 scaffold_1 whole genome shotgun sequence - Vitis vinifera (Grape)
C26(9)	CA917670	437-455	similar to UniRef100_Q7X9F6 Cluster: Class Ib chitinase; n=1; Galega orientalis|Rep: Class Ib chitinase - Galega orientalis partial (18%)
C26(9)	EX529240	891-908
C26(9)	TC140441	23-41	weakly similar to UniRef100_A7QU39 Cluster: Chromosome chr2 scaffold_176 whole genome shotgun sequence; n=1; Vitis vinifera|Rep: Chromosome chr2 scaffold_176 whole genome shotgun sequence - Vitis vinifera (Grape)
C26(9)	TC116348	808-826	similar to UniRef100_Q75U99 Cluster: NAD synthetase; n=1; Nicotiana tabacum|Rep: NAD synthetase - Nicotiana tabacum (Common tobacco) partial (19%)
C26(9)	TC131689	733-752
C26(9)	CX520674	448-466	homologue to UniRef100_A7PL29 Cluster: Chromosome chr7 scaffold_20 whole genome shotgun sequence; n=1; Vitis vinifera|Rep: Chromosome chr7 scaffold_20 whole genome shotgun sequence – Vitis vinifera (Grape)
C26(9)	TC124807	2337-2355	Protein kinase
